# Supplementary material for: The Programmable Catalytic Core of 8-17 DNAzymes
Source: Molecules. 2024 May 21;29(11):2420. doi: 10.3390/molecules29112420 (PMC11173380; doi:10.3390/molecules29112420)
Supplement: Supplementary file 1 [file molecules-29-02420-s001.zip]

Archive with 1 entries (1 files):
- molecules-3008876-supplementary.pdf
